# Supplementary material for: Application and insights of targeted next-generation sequencing in a large cohort of 46,XY disorders of sex development in Chinese
Source: Biol Sex Differ. 2024 Sep 16;15:73. doi: 10.1186/s13293-024-00648-6 (PMC11403886; doi:10.1186/s13293-024-00648-6)
Supplement: Supplementary file 2 — Table S1 The detailed characteristics of each participant [file 13293_2024_648_MOESM2_ESM.xlsx]

## Sheet: Table S1
Table S1 The detailed characteristics of each participant
Patient's ID	Ethnicity	Gender	Sex	Age	Age range	Phenotype	Results	Categorization	Pedigree type
DSD-0203	unknown	Male	Male	1D	<6 months	Cryptorchidism(left)	Negative	Cryptorchidism(right or left )	trio-based
DSD-0274	Hui	Male	Male	1D	<6 months	Micropenis	Negative	Micropenis	trio-based
DSD-0094	Han	Male	Male	10M	6 months-9 years	hypospadias	Negative	hypospadias	proband-only
DSD-0126	Han	Male	Male	10M	6 months-9 years	hypospadias	Negative	hypospadias	trio-based
DSD-0128	Han	Male	Male	10M	6 months-9 years	hypospadias	Positive	hypospadias	trio-based
DSD-0138	Han	Male	Male	10M	6 months-9 years	hypospadias	Positive	hypospadias	trio-based
DSD-0207	Han	Male	Male	10M	6 months-9 years	Cryptorchidism(right）	Positive	Cryptorchidism(right or left )	trio-based
DSD-0297	Han	Male	Male	10M	6 months-9 years	hypospadias	Negative	hypospadias	trio-based
DSD-0350	Han	Male	Male	10M	6 months-9 years	Micropenis	Negative	Micropenis	proband-only
DSD-0408	Han	Male	Male	10M	6 months-9 years	hypospadias	Negative	hypospadias	proband-only
DSD-0036	Han	Male	Male	10Y	9-18 years	Cryptorchidism(bilateral)、Micropenis	Negative	Cryptorchidism, Micropenis	proband-only
DSD-0225	Han	Male	Male	10Y	9-18 years	gonadal dysgenesis(complet), Growth retardation	Positive	gonadal dysgenesis	trio-based
DSD-0265	Han	Male	Male	10Y	9-18 years	Micropenis	Negative	Micropenis	only one parent
DSD-0385	Han	Male	Male	10Y	9-18 years	Micropenis	Positive	Micropenis	trio-based
DSD-0399	Han	Male	Male	10Y	9-18 years	hypospadias	Negative	hypospadias	proband-only
DSD-0353	Han	Male	Male	10Y10M	9-18 years	Micropenis	Negative	Micropenis	proband-only
DSD-0256	Han	Male	Male	10Y11M	9-18 years	Micropenis	Negative	Micropenis	only one parent
DSD-0263	Miao	Male	Male	10Y11M	9-18 years	hypospadias	Negative	hypospadias	trio-based
DSD-0362	Han	Male	Male	10Y3M	9-18 years	Micropenis	Positive	Micropenis	proband-only
DSD-0015	Han	Male	Male	10Y6M	9-18 years	ambiguous genitalia	Negative	ambiguous genitalia	proband-only
DSD-0404	Han	Male	Male	10Y6M	9-18 years	hypospadias, micropenis	Negative	hypospadias, Micropenis	proband-only
DSD-0181	Han	Male	Male	10Y8M	9-18 years	Micropenis	Positive	Micropenis	proband-only
DSD-0058	Han	Male	Male	11M	6 months-9 years	Micropenis	Positive	Micropenis	proband-only
DSD-0072	Han	Male	Male	11M	6 months-9 years	hypospadias	Negative	hypospadias	proband-only
DSD-0118	Han	Male	Male	11M	6 months-9 years	Micropenis, Cryptorchidism(bilateral)	Positive	Cryptorchidism, Micropenis	trio-based
DSD-0124	Han	Male	Male	11M	6 months-9 years	Cryptorchidism(bilateral), micropenis	Negative	Cryptorchidism, Micropenis	trio-based
DSD-0213	Han	Male	Male	11M	6 months-9 years	hypospadias	Negative	hypospadias	trio-based
DSD-0237	Han	Male	Male	11M	6 months-9 years	Micropenis	Negative	Micropenis	trio-based
DSD-0320	Han	Male	Male	11M	6 months-9 years	hypospadias	Positive	hypospadias	proband-only
DSD-0342	Han	Male	Male	11M	6 months-9 years	Micropenis	Negative	Micropenis	proband-only
DSD-0352	Han	Male	Male	11M	6 months-9 years	Micropenis, Cryptorchidism(bilateral)	Positive	Cryptorchidism, Micropenis	proband-only
DSD-0006	Han	Male	Male	11Y	9-18 years	ambiguous genitalia, hypospadias,Multiple malformations	Positive	hypospadias with other malformations	proband-only
DSD-0066	Han	Male	Male	11Y10M	9-18 years	Micropenis	Negative	Micropenis	proband-only
DSD-0024	Han	Male	Male	11Y2M	9-18 years	hypospadias, gonadal dysgenesis (partial)	Negative	hypospadias, gonadal dysgenesis	proband-only
DSD-0239	Han	Male	Male	11Y2M	9-18 years	Micropenis	Positive	Micropenis	only one parent
DSD-0334	Han	Male	Male	11Y3M	9-18 years	Micropenis	Negative	Micropenis	only one parent
DSD-0345	Han	Male	Male	11Y3M	9-18 years	Micropenis	Positive	Micropenis	proband-only
DSD-0012	Han	Male	Male	11Y4M	9-18 years	Cryptorchidism(left), micropenis	Negative	Cryptorchidism, Micropenis	proband-only
DSD-0051	Han	Male	Male	11Y6M	9-18 years	Micropenis	Negative	Micropenis	proband-only
DSD-0195	Han	Male	Male	11Y6M	9-18 years	Micropenis	Negative	Micropenis	only one parent
DSD-0253	Han	Male	Male	11Y6M	9-18 years	Micropenis	Negative	Micropenis	trio-based
DSD-0187	Han	Male	Male	11Y7M	9-18 years	Micropenis	Negative	Micropenis	trio-based
DSD-0198	Han	Male	Male	11Y7M	9-18 years	Micropenis	Negative	Micropenis	trio-based
DSD-0259	Han	Male	Male	12Y	9-18 years	Micropenis	Positive	Micropenis	only one parent
DSD-0047	Han	Male	Male	12Y5M	9-18 years	Micropenis	Negative	Micropenis	proband-only
DSD-0081	Han	Male	Male	12Y5M	9-18 years	Micropenis	Negative	Micropenis	proband-only
DSD-0056	Han	Male	Male	12Y6M	9-18 years	hypospadias	Negative	hypospadias	proband-only
DSD-0164	Han	Male	Male	12Y9M	9-18 years	Micropenis	Negative	Micropenis	trio-based
DSD-0231	Han	Male	Male	13Y	9-18 years	hypospadias	Negative	hypospadias	trio-based
DSD-0369	Han	Male	Male	13Y10M	9-18 years	ambiguous genitalia, hypospadias	Negative	ambiguous genitalia, hypospadias	trio-based
DSD-0030	Han	Male	Male	13Y1M	9-18 years	hypospadias, Cryptorchidism(bilateral)	Negative	hypospadias, Cryptorchidism	proband-only
DSD-0267	Han	Male	Male	13Y4M	9-18 years	Micropenis	Negative	Micropenis	trio-based
DSD-0257	Han	Male	Male	13Y6M	9-18 years	Micropenis	Negative	Micropenis	trio-based
DSD-0283	Han	Male	Male	13Y9M	9-18 years	Micropenis	Negative	Micropenis	trio-based
DSD-0312	Han	Male	Male	14Y7M	9-18 years	Micropenis	Negative	Micropenis	proband-only
DSD-0080	Han	Female	Male	15Y10M	9-18 years	gonadal dysgenesis(complet)	Positive	gonadal dysgenesis	proband-only
DSD-0258	Han	Male	Male	15Y10M	9-18 years	Micropenis, Growth retardation,CHD	Negative	CHD with DSD-related phenotype	only one parent
DSD-0112	Han	Male	Male	16Y3M	9-18 years	Cryptorchidism(bilateral)	Negative	Cryptorchidism(bilateral)	trio-based
DSD-0014	Han	Male	Male	17Y11M	9-18 years	hypospadias, gonadal dysgenesis (partial)	Negative	hypospadias, gonadal dysgenesis	proband-only
DSD-0055	Han	Male	Male	17Y4M	9-18 years	gonadal dysgenesis(complet)	Positive	gonadal dysgenesis	proband-only
DSD-0016	Han	Male	Male	1D	<6 months	Cryptorchidism(bilateral),Growth retardation, facial dysmorphia	Positive	Growth retardation	trio-based
DSD-0076	Han	Male	Male	1M	<6 months	hypospadias	Positive	hypospadias	trio-based
DSD-0077	Han	Male	Male	1M	<6 months	ambiguous genitalia	Positive	ambiguous genitalia	proband-only
DSD-0104	Dong	Male	Male	1M	<6 months	5α-reductase 2 defciency, hypospadias, micropenis	Positive	5α-reductase 2 defciency	trio-based
DSD-0002	Han	Male	Male	1Y	6 months-9 years	Micropenis	Negative	Micropenis	trio-based
DSD-0033	Han	Male	Male	1Y	6 months-9 years	Micropenis, hypospadias	Negative	hypospadias, Micropenis	proband-only
DSD-0050	Han	Male	Male	1Y	6 months-9 years	Micropenis	Positive	Micropenis	proband-only
DSD-0101	Han	Male	Male	1Y	6 months-9 years	Micropenis	Negative	Micropenis	trio-based
DSD-0102	Han	Male	Male	1Y	6 months-9 years	Micropenis	Negative	Micropenis	trio-based
DSD-0120	Han	Male	Male	1Y	6 months-9 years	hypospadias	Negative	hypospadias	trio-based
DSD-0145	Han	Male	Male	1Y	6 months-9 years	Micropenis	Negative	Micropenis	trio-based
DSD-0147	Han	Male	Male	1Y	6 months-9 years	Micropenis	Negative	Micropenis	trio-based
DSD-0197	Han	Male	Male	1Y	6 months-9 years	hypospadias,Wilms' tumor	Negative	hypospadias with other malformations	trio-based
DSD-0235	Han	Male	Male	1Y	6 months-9 years	Micropenis	Negative	Micropenis	only one parent
DSD-0276	Han	Male	Male	1Y	6 months-9 years	hypospadias, Cryptorchidism(bilateral)	Negative	hypospadias, Cryptorchidism	trio-based
DSD-0290	Han	Male	Male	1Y	6 months-9 years	hypospadias	Positive	hypospadias	only one parent
DSD-0318	Han	Male	Male	1Y	6 months-9 years	Micropenis	Negative	Micropenis	proband-only
DSD-0351	Han	Male	Male	1Y	6 months-9 years	hypospadias	Negative	hypospadias	proband-only
DSD-0035	Han	Male	Male	1Y10M	6 months-9 years	Micropenis	Negative	Micropenis	trio-based
DSD-0119	Han	Male	Male	1Y10M	6 months-9 years	hypospadias	Negative	hypospadias	trio-based
DSD-0148	Han	Male	Male	1Y10M	6 months-9 years	Cryptorchidism(bilateral)	Negative	Cryptorchidism(bilateral)	trio-based
DSD-0154	Han	Male	Male	1Y10M	6 months-9 years	Cryptorchidism(bilateral)	Negative	Cryptorchidism(bilateral)	trio-based
DSD-0272	Han	Male	Male	1Y10M	6 months-9 years	Micropenis	Negative	Micropenis	trio-based
DSD-0049	Han	Male	Male	1Y11M	6 months-9 years	Cryptorchidism(bilateral)	Negative	Cryptorchidism(bilateral)	proband-only
DSD-0121	Han	Male	Male	1Y11M	6 months-9 years	hypospadias	Negative	hypospadias	proband-only
DSD-0228	Han	Male	Male	1Y11M	6 months-9 years	Micropenis	Negative	Micropenis	trio-based
DSD-0340	Han	Male	Male	1Y11M	6 months-9 years	Micropenis	Negative	Micropenis	proband-only
DSD-0003	Han	Male	Male	1Y1M	6 months-9 years	hypospadias	Negative	hypospadias	only one parent
DSD-0046	Han	Male	Male	1Y1M	6 months-9 years	hypospadias, micropenis	Negative	hypospadias, Micropenis	proband-only
DSD-0059	Han	Male	Male	1Y1M	6 months-9 years	Micropenis	Positive	Micropenis	proband-only
DSD-0107	Han	Male	Male	1Y1M	6 months-9 years	hypospadias	Negative	hypospadias	trio-based
DSD-0156	Han	Male	Male	1Y1M	6 months-9 years	hypospadias	Positive	hypospadias	trio-based
DSD-0157	Han	Male	Male	1Y1M	6 months-9 years	Cryptorchidism(bilateral), CHD（Atrial septal defect）	Negative	CHD with DSD-related phenotype	trio-based
DSD-0212	Han	Male	Male	1Y1M	6 months-9 years	Cryptorchidism(left）	Positive	Cryptorchidism(right or left )	trio-based
DSD-0317	Han	Male	Male	1Y1M	6 months-9 years	Cryptorchidism(right)	Positive	Cryptorchidism(right or left )	proband-only
DSD-0021	Han	Male	Male	1Y2M	6 months-9 years	Micropenis	Negative	Micropenis	proband-only
DSD-0075	Han	Male	Male	1Y2M	6 months-9 years	hypospadias	Negative	hypospadias	proband-only
DSD-0086	Han	Male	Male	1Y2M	6 months-9 years	hypospadias	Negative	hypospadias	proband-only
DSD-0133	Han	Male	Male	1Y2M	6 months-9 years	Micropenis	Negative	Micropenis	trio-based
DSD-0234	Han	Male	Male	1Y2M	6 months-9 years	Micropenis	Negative	Micropenis	trio-based
DSD-0250	Han	Male	Male	1Y2M	6 months-9 years	hypospadias, CHD（Ventricular septal defect）	Negative	CHD with DSD-related phenotype	trio-based
DSD-0289	Han	Male	Male	1Y2M	6 months-9 years	Micropenis	Positive	Micropenis	trio-based
DSD-0307	Han	Male	Male	1Y2M	6 months-9 years	Cryptorchidism(left)	Negative	Cryptorchidism(right or left )	proband-only
DSD-0384	Han	Male	Male	1Y2M	6 months-9 years	Micropenis	Negative	Micropenis	trio-based
DSD-0280	Han	Male	Male	1Y3M	6 months-9 years	hypospadias	Negative	hypospadias	trio-based
DSD-0294	Han	Male	Male	1Y3M	6 months-9 years	Micropenis	Negative	Micropenis	trio-based
DSD-0328	Han	Male	Male	1Y3M	6 months-9 years	hypospadias	Positive	hypospadias	proband-only
DSD-0370	Han	Male	Male	1Y3M	6 months-9 years	Cryptorchidism(right）	Negative	Cryptorchidism(right or left )	proband-only
DSD-0392	Han	Male	Male	1Y3M	6 months-9 years	hypospadias	Negative	hypospadias	proband-only
DSD-0060	Han	Male	Male	1Y4M	6 months-9 years	hypospadias	Negative	hypospadias	proband-only
DSD-0153	Han	Male	Male	1Y4M	6 months-9 years	hypospadias	Negative	hypospadias	trio-based
DSD-0190	Han	Male	Male	1Y4M	6 months-9 years	Micropenis	Negative	Micropenis	trio-based
DSD-0223	Han	Male	Male	1Y4M	6 months-9 years	Micropenis	Positive	Micropenis	trio-based
DSD-0309	Han	Male	Male	1Y4M	6 months-9 years	Micropenis	Negative	Micropenis	proband-only
DSD-0037	Han	Male	Male	1Y5M	6 months-9 years	hypospadias	Negative	hypospadias	proband-only
DSD-0070	Han	Male	Male	1Y5M	6 months-9 years	Micropenis	Negative	Micropenis	proband-only
DSD-0110	Han	Male	Male	1Y5M	6 months-9 years	Micropenis	Positive	Micropenis	trio-based
DSD-0162	Han	Male	Male	1Y5M	6 months-9 years	Micropenis	Positive	Micropenis	trio-based
DSD-0214	Han	Male	Male	1Y5M	6 months-9 years	hypospadias, CHD（Aortopulmonary window）	Negative	CHD with DSD-related phenotype	trio-based
DSD-0315	Han	Male	Male	1Y5M	6 months-9 years	Cryptorchidism(right）	Positive	Cryptorchidism(right or left )	proband-only
DSD-0316	Han	Male	Male	1Y5M	6 months-9 years	Micropenis	Negative	Micropenis	proband-only
DSD-0336	Han	Male	Male	1Y5M	6 months-9 years	hypospadias	Positive	hypospadias	trio-based
DSD-0355	Han	Male	Male	1Y5M	6 months-9 years	hypospadias	Negative	hypospadias	proband-only
DSD-0406	Han	Male	Male	1Y5M	6 months-9 years	hypospadias	Negative	hypospadias	proband-only
DSD-0022	Han	Male	Male	1Y6M	6 months-9 years	hypospadias	Negative	hypospadias	proband-only
DSD-0039	Han	Male	Male	1Y6M	6 months-9 years	hypospadias	Negative	hypospadias	proband-only
DSD-0053	Han	Male	Male	1Y6M	6 months-9 years	hypospadias	Negative	hypospadias	proband-only
DSD-0122	Han	Male	Male	1Y6M	6 months-9 years	Micropenis	Positive	Micropenis	trio-based
DSD-0146	Han	Male	Male	1Y6M	6 months-9 years	Micropenis, Cryptorchidism(bilateral)	Negative	Cryptorchidism, Micropenis	trio-based
DSD-0306	Han	Male	Male	1Y6M	6 months-9 years	Micropenis	Negative	Micropenis	proband-only
DSD-0308	Han	Male	Male	1Y6M	6 months-9 years	Micropenis	Positive	Micropenis	proband-only
DSD-0330	Han	Male	Male	1Y6M	6 months-9 years	Cryptorchidism(left）	Positive	Cryptorchidism(right or left )	proband-only
DSD-0045	Han	Male	Male	1Y7M	6 months-9 years	hypospadias, Cryptorchidism(left)	Negative	hypospadias, Cryptorchidism	proband-only
DSD-0117	Han	Male	Male	1Y7M	6 months-9 years	Micropenis	Negative	Micropenis	proband-only
DSD-0129	Han	Male	Male	1Y7M	6 months-9 years	hypospadias	Negative	hypospadias	trio-based
DSD-0142	Han	Male	Male	1Y7M	6 months-9 years	Micropenis	Positive	Micropenis	trio-based
DSD-0356	Han	Male	Male	1Y7M	6 months-9 years	Micropenis	Negative	Micropenis	proband-only
DSD-0108	Han	Male	Male	1Y8M	6 months-9 years	hypospadias	Positive	hypospadias	trio-based
DSD-0166	Han	Male	Male	1Y8M	6 months-9 years	Micropenis	Negative	Micropenis	trio-based
DSD-0169	Han	Male	Male	1Y8M	6 months-9 years	hypospadias, CHD（Patent ductus arteriosus）	Negative	CHD with DSD-related phenotype	proband-only
DSD-0303	Han	Male	Male	1Y8M	6 months-9 years	Micropenis	Negative	Micropenis	only one parent
DSD-0083	Han	Male	Male	1Y9M	6 months-9 years	Micropenis	Negative	Micropenis	proband-only
DSD-0152	Han	Male	Male	1Y9M	6 months-9 years	Micropenis	Positive	Micropenis	trio-based
DSD-0054	Han	Male	Male	21Y5M	6 months-9 years	Micropenis	Negative	Micropenis	proband-only
DSD-0116	Han	Male	Male	2M	<6 months	hypospadias	Negative	hypospadias	trio-based
DSD-0123	Han	Male	Male	2M	<6 months	Cryptorchidism(bilateral)	Positive	Cryptorchidism(bilateral)	trio-based
DSD-0150	Han	Male	Male	2Y	6 months-9 years	Micropenis	Positive	Micropenis	trio-based
DSD-0216	Han	Male	Male	2Y	6 months-9 years	Cryptorchidism(right）	Negative	Cryptorchidism(right or left )	trio-based
DSD-0220	Han	Male	Male	2Y	6 months-9 years	Micropenis	Negative	Micropenis	trio-based
DSD-0069	Han	Male	Male	2Y10M	6 months-9 years	hypospadias	Negative	hypospadias	proband-only
DSD-0185	Han	Male	Male	2Y10M	6 months-9 years	Micropenis	Negative	Micropenis	trio-based
DSD-0266	Han	Male	Male	2Y10M	6 months-9 years	Micropenis	Positive	Micropenis	trio-based
DSD-0278	Han	Male	Male	2Y10M	6 months-9 years	Micropenis	Positive	Micropenis	trio-based
DSD-0279	Han	Male	Male	2Y11M	6 months-9 years	Micropenis	Negative	Micropenis	trio-based
DSD-0389	Han	Male	Male	2Y11M	6 months-9 years	Micropenis	Negative	Micropenis	proband-only
DSD-0144	Han	Male	Male	2Y1M	6 months-9 years	Micropenis	Positive	Micropenis	trio-based
DSD-0151	Han	Male	Male	2Y1M	6 months-9 years	gonadal dysgenesis, Micropenis, Cryptorchidism(bilateral)	Positive	gonadal dysgenesis	trio-based
DSD-0167	Han	Male	Male	2Y1M	6 months-9 years	Micropenis	Negative	Micropenis	trio-based
DSD-0186	Han	Male	Male	2Y1M	6 months-9 years	Micropenis	Negative	Micropenis	trio-based
DSD-0211	Han	Male	Male	2Y1M	6 months-9 years	Micropenis	Negative	Micropenis	trio-based
DSD-0032	Han	Male	Male	2Y2M	6 months-9 years	micropenis, Growth retardation	Negative	Growth retardation	proband-only
DSD-0261	Han	Male	Male	2Y2M	6 months-9 years	Micropenis	Positive	Micropenis	trio-based
DSD-0325	Han	Male	Male	2Y2M	6 months-9 years	Micropenis	Negative	Micropenis	trio-based
DSD-0089	Han	Male	Male	2Y3M	6 months-9 years	Micropenis	Negative	Micropenis	proband-only
DSD-0115	Han	Male	Male	2Y3M	6 months-9 years	Micropenis, Cryptorchidism(right), inguinal hernia	Positive	Micropenis with other malformations	trio-based
DSD-0179	Han	Male	Male	2Y3M	6 months-9 years	Micropenis	Negative	Micropenis	proband-only
DSD-0105	Han	Male	Male	2Y4M	6 months-9 years	hypospadias	Negative	hypospadias	trio-based
DSD-0188	Han	Male	Male	2Y4M	6 months-9 years	Micropenis	Negative	Micropenis	only one parent
DSD-0367	Han	Male	Male	2Y5M	6 months-9 years	Micropenis	Negative	Micropenis	proband-only
DSD-0332	Han	Male	Male	2Y6M	6 months-9 years	Micropenis	Negative	Micropenis	proband-only
DSD-0333	Han	Male	Male	2Y7M	6 months-9 years	Micropenis	Negative	Micropenis	trio-based
DSD-0067	Han	Male	Male	2Y8M	6 months-9 years	Cryptorchidism(bilateral)	Negative	Cryptorchidism(bilateral)	proband-only
DSD-0100	Han	Male	Male	2Y8M	6 months-9 years	hypospadias	Negative	hypospadias	trio-based
DSD-0143	Han	Male	Male	2Y8M	6 months-9 years	hypospadias	Positive	hypospadias	trio-based
DSD-0160	Han	Male	Male	2Y9M	6 months-9 years	Micropenis	Positive	Micropenis	only one parent
DSD-0177	Han	Male	Male	2Y9M	6 months-9 years	Micropenis	Positive	Micropenis	proband-only
DSD-0217	Han	Male	Male	2Y9M	6 months-9 years	Micropenis	Negative	Micropenis	trio-based
DSD-0331	Han	Male	Male	2Y9M	6 months-9 years	Micropenis	Negative	Micropenis	proband-only
DSD-0360	Han	Male	Male	2Y9M	6 months-9 years	Micropenis	Negative	Micropenis	proband-only
DSD-0020	Han	Male	Male	3M	<6 months	hypospadias	Negative	hypospadias	proband-only
DSD-0044	Han	Male	Male	3M	<6 months	hypospadias	Negative	hypospadias	proband-only
DSD-0088	Han	Male	Male	3M	<6 months	hypospadias	Positive	hypospadias	proband-only
DSD-0103	Han	Male	Male	3M	<6 months	hypospadias	Negative	hypospadias	proband-only
DSD-0127	Han	Male	Male	3M	<6 months	hypospadias	Negative	hypospadias	trio-based
DSD-0132	Han	Male	Male	3M	<6 months	hypospadias	Positive	hypospadias	trio-based
DSD-0175	Miao	Male	Male	3M	<6 months	micropenis	Negative	Micropenis	trio-based
DSD-0299	Han	Male	Male	3M	<6 months	hypospadias	Negative	hypospadias	only one parent
DSD-0227	Han	Male	Male	3Y	6 months-9 years	hypospadias	Negative	hypospadias	trio-based
DSD-0241	Han	Male	Male	3Y	6 months-9 years	Micropenis	Positive	Micropenis	trio-based
DSD-0249	Han	Male	Male	3Y	6 months-9 years	Micropenis	Positive	Micropenis	trio-based
DSD-0273	Han	Male	Male	3Y	6 months-9 years	Micropenis	Negative	Micropenis	trio-based
DSD-0291	Han	Male	Male	3Y	6 months-9 years	Micropenis	Negative	Micropenis	trio-based
DSD-0010	Han	Male	Male	3Y10M	6 months-9 years	Micropenis	Negative	Micropenis	proband-only
DSD-0078	Han	Male	Male	3Y10M	6 months-9 years	Micropenis	Negative	Micropenis	proband-only
DSD-0260	Han	Male	Male	3Y10M	6 months-9 years	Micropenis	Positive	Micropenis	trio-based
DSD-0322	Han	Male	Male	3Y10M	6 months-9 years	Micropenis	Positive	Micropenis	proband-only
DSD-0363	Han	Male	Male	3Y10M	6 months-9 years	Micropenis	Negative	Micropenis	proband-only
DSD-0113	Han	Male	Male	3Y11M	6 months-9 years	5α-reductase 2 defciency	Positive	5α-reductase 2 defciency	trio-based
DSD-0395	Han	Male	Male	3Y11M	6 months-9 years	hypospadias	Negative	hypospadias	proband-only
DSD-0029	Han	Male	Male	3Y1M	6 months-9 years	hypospadias	Negative	hypospadias	proband-only
DSD-0125	Han	Male	Male	3Y1M	6 months-9 years	hypospadias	Negative	hypospadias	trio-based
DSD-0281	Han	Male	Male	3Y1M	6 months-9 years	Micropenis	Negative	Micropenis	trio-based
DSD-0381	Han	Male	Male	3Y1M	6 months-9 years	Cryptorchidism(right）	Positive	Cryptorchidism(right or left )	proband-only
DSD-0084	Han	Male	Male	3Y2M	6 months-9 years	ambiguous genitalia, hypospadias	Negative	ambiguous genitalia, hypospadias	proband-only
DSD-0364	Han	Male	Male	3Y2M	6 months-9 years	Micropenis	Negative	Micropenis	proband-only
DSD-0136	Han	Male	Male	3Y3M	6 months-9 years	Micropenis	Negative	Micropenis	only one parent
DSD-0165	Han	Male	Male	3Y3M	6 months-9 years	Micropenis, Cryptorchidism(bilateral)	Negative	Cryptorchidism, Micropenis	only one parent
DSD-0182	Han	Male	Male	3Y3M	6 months-9 years	Micropenis	Negative	Micropenis	proband-only
DSD-0288	Han	Male	Male	3Y3M	6 months-9 years	Micropenis	Negative	Micropenis	trio-based
DSD-0052	Han	Male	Male	3Y4M	6 months-9 years	Micropenis	Negative	Micropenis	trio-based
DSD-0063	Han	Male	Male	3Y4M	6 months-9 years	Cryptorchidism(bilateral)	Positive	Cryptorchidism(bilateral)	proband-only
DSD-0158	Han	Male	Male	3Y4M	6 months-9 years	hypospadias	Negative	hypospadias	trio-based
DSD-0192	Han	Male	Male	3Y4M	6 months-9 years	Micropenis	Negative	Micropenis	only one parent
DSD-0206	Han	Male	Male	3Y4M	6 months-9 years	Micropenis	Negative	Micropenis	trio-based
DSD-0233	Han	Male	Male	3Y4M	6 months-9 years	Micropenis	Positive	Micropenis	trio-based
DSD-0242	Han	Male	Male	3Y4M	6 months-9 years	Micropenis	Negative	Micropenis	trio-based
DSD-0327	Han	Male	Male	3Y4M	6 months-9 years	Micropenis	Negative	Micropenis	trio-based
DSD-0001	Han	Male	Male	3Y5M	6 months-9 years	Cryptorchidism(left), Multiple malformations, anal atresia	Negative	Cryptorchidism with other malformations	proband-only
DSD-0139	Han	Male	Male	3Y5M	6 months-9 years	Micropenis	Negative	Micropenis	trio-based
DSD-0168	Han	Male	Male	3Y5M	6 months-9 years	Micropenis	Negative	Micropenis	trio-based
DSD-0339	Han	Male	Male	3Y5M	6 months-9 years	Micropenis	Negative	Micropenis	proband-only
DSD-0365	Han	Male	Male	3Y5M	6 months-9 years	Micropenis	Positive	Micropenis	proband-only
DSD-0178	Han	Male	Male	3Y8M	6 months-9 years	Micropenis	Negative	Micropenis	proband-only
DSD-0382	Han	Male	Male	3Y8M	6 months-9 years	Cryptorchidism(left)	Negative	Cryptorchidism(right or left )	proband-only
DSD-0130	Han	Male	Male	3Y9M	6 months-9 years	ambiguous genitalia, hypospadias	Negative	ambiguous genitalia, hypospadias	trio-based
DSD-0018	Han	Male	Male	4M	<6 months	hypospadias, gonadal dysgenesis (partial)	Positive	hypospadias, gonadal dysgenesis	proband-only
DSD-0043	Han	Female	Male	4M	<6 months	ambiguous genitalia, hypospadias	Positive	ambiguous genitalia, hypospadias	proband-only
DSD-0085	Han	Male	Male	4M	<6 months	hypospadias	Negative	hypospadias	trio-based
DSD-0093	Han	Male	Male	4M	<6 months	Micropenis	Negative	Micropenis	proband-only
DSD-0170	Han	Male	Male	4M	<6 months	hypospadias	Negative	hypospadias	trio-based
DSD-0176	Han	Male	Male	4M	<6 months	5α-reductase 2 defciency, hypospadias	Positive	5α-reductase 2 defciency	trio-based
DSD-0210	Han	Male	Male	4M	<6 months	hypospadias	Positive	hypospadias	trio-based
DSD-0251	Han	Male	Male	4M	<6 months	5α-reductase 2 defciency, hypospadias	Negative	5α-reductase 2 defciency	trio-based
DSD-0391	Han	Male	Male	4M	<6 months	Micropenis	Negative	Micropenis	proband-only
DSD-0401	Han	Male	Male	4M	<6 months	hypospadias	Negative	hypospadias	proband-only
DSD-0403	Han	Male	Male	4M	<6 months	hypospadias	Negative	hypospadias	proband-only
DSD-0082	Han	Male	Male	4Y	6 months-9 years	Micropenis	Negative	Micropenis	proband-only
DSD-0338	Han	Male	Male	4Y	6 months-9 years	Micropenis	Negative	Micropenis	only one parent
DSD-0092	Han	Male	Male	4Y10M	6 months-9 years	Micropenis	Negative	Micropenis	trio-based
DSD-0038	Han	Male	Male	4Y11M	6 months-9 years	Cryptorchidism(bilateral), micropenis, CHD（Atrial septal defect）	Negative	CHD with DSD-related phenotype	proband-only
DSD-0068	Yi	Male	Male	4Y11M	6 months-9 years	Micropenis, Severe deafness	Negative	Micropenis with other malformations	proband-only
DSD-0215	Han	Male	Male	4Y1M	6 months-9 years	Micropenis	Negative	Micropenis	trio-based
DSD-0232	Han	Male	Male	4Y1M	6 months-9 years	Micropenis	Negative	Micropenis	trio-based
DSD-0298	Han	Male	Male	4Y1M	6 months-9 years	Micropenis	Negative	Micropenis	trio-based
DSD-0377	Han	Male	Male	4Y1M	6 months-9 years	Micropenis	Negative	Micropenis	proband-only
DSD-0137	Han	Male	Male	4Y3M	6 months-9 years	Micropenis	Negative	Micropenis	trio-based
DSD-0141	Han	Male	Male	4Y3M	6 months-9 years	hypospadias	Negative	hypospadias	trio-based
DSD-0268	Han	Male	Male	4Y3M	6 months-9 years	Micropenis	Negative	Micropenis	only one parent
DSD-0017	Han	Male	Male	4Y5M	6 months-9 years	hypospadias	Negative	hypospadias	proband-only
DSD-0344	Han	Male	Male	4Y5M	6 months-9 years	Micropenis	Negative	Micropenis	proband-only
DSD-0314	Han	Male	Male	4Y6M	6 months-9 years	Micropenis	Negative	Micropenis	proband-only
DSD-0324	Han	Male	Male	4Y6M	6 months-9 years	Micropenis	Negative	Micropenis	trio-based
DSD-0357	Han	Male	Male	4Y6M	6 months-9 years	Micropenis	Negative	Micropenis	proband-only
DSD-0111	Han	Male	Male	4Y7M	6 months-9 years	Micropenis	Negative	Micropenis	trio-based
DSD-0373	Han	Male	Male	4Y8M	6 months-9 years	Micropenis	Negative	Micropenis	proband-only
DSD-0209	Han	Male	Male	4Y9M	6 months-9 years	Micropenis	Negative	Micropenis	trio-based
DSD-0004	Han	Female	Male	5M	<6 months	gonadal dysgenesis(complet)	Negative	gonadal dysgenesis	proband-only
DSD-0064	Han	Male	Male	5M	<6 months	hypospadias, Cryptorchidism(right)	Positive	hypospadias, Cryptorchidism	proband-only
DSD-0071	Han	Male	Male	5M	<6 months	Micropenis	Positive	Micropenis	proband-only
DSD-0184	Han	Male	Male	5M	<6 months	hypospadias	Positive	hypospadias	proband-only
DSD-0204	Han	Male	Male	5M	<6 months	hypospadias, inguinal hernia	Positive	hypospadias with other malformations	trio-based
DSD-0304	Han	Male	Male	5M	<6 months	5α-reductase 2 defciency, hypospadias, micropenis	Positive	5α-reductase 2 defciency	trio-based
DSD-0329	Han	Male	Male	5M	<6 months	Cryptorchidism(right）	Positive	Cryptorchidism(right or left )	proband-only
DSD-0396	Han	Male	Male	5M	<6 months	hypospadias, inguinal hernia	Positive	hypospadias with other malformations	proband-only
DSD-0201	Han	Male	Male	5Y	6 months-9 years	Micropenis	Negative	Micropenis	trio-based
DSD-0313	Han	Male	Male	5Y	6 months-9 years	Cryptorchidism(right)	Negative	Cryptorchidism(right or left )	proband-only
DSD-0028	Han	Male	Male	5Y10M	6 months-9 years	Androgen insensitivity（AIS）	Positive	Androgen insensitivity（AIS）	proband-only
DSD-0026	Han	Male	Male	5Y11M	6 months-9 years	Micropenis	Negative	Micropenis	proband-only
DSD-0236	Han	Male	Male	5Y11M	6 months-9 years	Micropenis	Negative	Micropenis	trio-based
DSD-0296	Han	Male	Male	5Y11M	6 months-9 years	Micropenis	Negative	Micropenis	trio-based
DSD-0224	Han	Male	Male	5Y1M	6 months-9 years	Micropenis	Negative	Micropenis	trio-based
DSD-0243	Han	Male	Male	5Y2M	6 months-9 years	Micropenis	Negative	Micropenis	trio-based
DSD-0270	Han	Male	Male	5Y3M	6 months-9 years	Micropenis	Negative	Micropenis	trio-based
DSD-0379	Han	Male	Male	5Y3M	6 months-9 years	Micropenis	Negative	Micropenis	proband-only
DSD-0161	Han	Male	Male	5Y5M	6 months-9 years	Micropenis	Negative	Micropenis	only one parent
DSD-0252	Han	Male	Male	5Y5M	6 months-9 years	Micropenis	Negative	Micropenis	trio-based
DSD-0269	Han	Male	Male	5Y5M	6 months-9 years	Micropenis	Positive	Micropenis	trio-based
DSD-0302	Han	Male	Male	5Y5M	6 months-9 years	Cryptorchidism(left）	Negative	Cryptorchidism(right or left )	trio-based
DSD-0368	Han	Male	Male	5Y5M	6 months-9 years	Micropenis, Androgen insensitivity（AIS）, pituitary stalk interruption syndrome	Negative	Androgen insensitivity（AIS）	proband-only
DSD-0191	Han	Male	Male	5Y6M	6 months-9 years	Micropenis	Negative	Micropenis	trio-based
DSD-0199	Han	Male	Male	5Y6M	6 months-9 years	Micropenis	Positive	Micropenis	only one parent
DSD-0048	Han	Male	Male	5Y7M	6 months-9 years	female external genitalia,Androgen insensitivity（AIS）	Positive	Androgen insensitivity（AIS）	proband-only
DSD-0173	Han	Male	Male	5Y7M	6 months-9 years	Micropenis	Negative	Micropenis	trio-based
DSD-0262	Han	Male	Male	5Y7M	6 months-9 years	Micropenis	Positive	Micropenis	trio-based
DSD-0380	Han	Male	Male	5Y7M	6 months-9 years	Micropenis	Negative	Micropenis	proband-only
DSD-0378	Han	Male	Male	5Y8M	6 months-9 years	Micropenis	Negative	Micropenis	proband-only
DSD-0208	Han	Male	Male	5Y9M	6 months-9 years	Micropenis	Negative	Micropenis	trio-based
DSD-0264	Han	Male	Male	5Y9M	6 months-9 years	hypospadias, micropenis	Positive	hypospadias, Micropenis	trio-based
DSD-0393	Han	Male	Male	5Y9M	6 months-9 years	gonadal dysgenesis (partial)	Negative	gonadal dysgenesis	proband-only
DSD-0025	Han	Male	Male	6M	<6 months	Cryptorchidism(bilateral)、Micropenis	Negative	Cryptorchidism, Micropenis	proband-only
DSD-0040	Han	Male	Male	6M	<6 months	gonadal dysgenesis(complet)	Positive	gonadal dysgenesis	proband-only
DSD-0074	Han	Male	Male	6M	<6 months	hypospadias	Negative	hypospadias	proband-only
DSD-0159	Han	Male	Male	6M	<6 months	hypospadias	Negative	hypospadias	trio-based
DSD-0163	Han	Male	Male	6M	<6 months	Cryptorchidism(left）	Negative	Cryptorchidism(right or left )	trio-based
DSD-0171	Han	Male	Male	6M	<6 months	hypospadias	Negative	hypospadias	trio-based
DSD-0180	Han	Male	Male	6M	<6 months	Micropenis	Positive	Micropenis	proband-only
DSD-0219	Han	Male	Male	6M	<6 months	hypospadias	Negative	hypospadias	trio-based
DSD-0245	Han	Male	Male	6M	<6 months	Micropenis	Negative	Micropenis	trio-based
DSD-0246	Han	Male	Male	6M	<6 months	Cryptorchidism(left）	Negative	Cryptorchidism(right or left )	trio-based
DSD-0335	Han	Male	Male	6M	<6 months	hypospadias	Negative	hypospadias	trio-based
DSD-0337	Han	Male	Male	6M	<6 months	hypospadias	Negative	hypospadias	proband-only
DSD-0371	Han	Male	Male	6M	<6 months	Cryptorchidism(left)	Negative	Cryptorchidism(right or left )	proband-only
DSD-0386	Han	Male	Male	6M	<6 months	hypospadias	Negative	hypospadias	trio-based
DSD-0388	Han	Male	Male	6M	<6 months	hypospadias	Negative	hypospadias	proband-only
DSD-0402	Han	Male	Male	6M	<6 months	hypospadias	Negative	hypospadias	proband-only
DSD-0405	Han	Male	Male	6M	<6 months	gonadal dysgenesis (complet)	Positive	gonadal dysgenesis	proband-only
DSD-0407	Han	Male	Male	6M	<6 months	gonadal dysgenesis(complet)	Negative	gonadal dysgenesis	proband-only
DSD-0042	Han	Male	Male	6Y	6 months-9 years	Micropenis	Negative	Micropenis	proband-only
DSD-0240	Han	Male	Male	6Y	6 months-9 years	Micropenis	Positive	Micropenis	only one parent
DSD-0400	Han	Male	Male	6Y	6 months-9 years	Micropenis	Negative	Micropenis	proband-only
DSD-0062	Han	Male	Male	6Y11M	6 months-9 years	hypospadias, tethered cord syndrome	Negative	hypospadias with other malformations	proband-only
DSD-0096	Han	Male	Male	6Y1M	6 months-9 years	Micropenis	Negative	Micropenis	proband-only
DSD-0358	Han	Male	Male	6Y1M	6 months-9 years	Micropenis	Negative	Micropenis	proband-only
DSD-0229	Han	Male	Male	6Y2M	6 months-9 years	Micropenis	Negative	Micropenis	only one parent
DSD-0305	Han	Male	Male	6Y3M	6 months-9 years	Cryptorchidism(bilateral), micropenis	Negative	Cryptorchidism, Micropenis	trio-based
DSD-0326	Han	Male	Male	6Y3M	6 months-9 years	Micropenis	Positive	Micropenis	trio-based
DSD-0361	Han	Male	Male	6Y3M	6 months-9 years	Micropenis	Positive	Micropenis	proband-only
DSD-0135	Han	Male	Male	6Y5M	6 months-9 years	Micropenis	Positive	Micropenis	trio-based
DSD-0359	Han	Male	Male	6Y5M	6 months-9 years	Micropenis	Negative	Micropenis	proband-only
DSD-0027	Han	Male	Male	6Y6M	6 months-9 years	hypospadias	Negative	hypospadias	trio-based
DSD-0087	Han	Male	Male	6Y6M	6 months-9 years	Micropenis	Negative	Micropenis	proband-only
DSD-0374	Han	Male	Male	6Y8M	6 months-9 years	Micropenis, CHD（Ventricular septal defect）	Positive	CHD with DSD-related phenotype	proband-only
DSD-0354	Han	Male	Male	6Y9M	6 months-9 years	Micropenis	Negative	Micropenis	proband-only
DSD-0376	Han	Male	Male	6Y9M	6 months-9 years	Micropenis	Negative	Micropenis	proband-only
DSD-0019	Han	Male	Male	7M	6 months-9 years	hypospadias, Growth retardation	Negative	Growth retardation	proband-only
DSD-0034	Han	Male	Male	7M	6 months-9 years	Micropenis	Negative	Micropenis	proband-only
DSD-0061	Han	Male	Male	7M	6 months-9 years	hypospadias	Negative	hypospadias	proband-only
DSD-0065	Han	Male	Male	7M	6 months-9 years	hypospadias	Negative	hypospadias	proband-only
DSD-0134	Han	Male	Male	7M	6 months-9 years	Micropenis	Negative	Micropenis	trio-based
DSD-0189	Han	Male	Male	7M	6 months-9 years	hypospadias	Positive	hypospadias	trio-based
DSD-0205	Han	Male	Male	7M	6 months-9 years	Cryptorchidism(right)	Negative	Cryptorchidism(right or left )	trio-based
DSD-0226	Han	Male	Male	7M	6 months-9 years	hypospadias	Positive	hypospadias	trio-based
DSD-0230	Han	Male	Male	7M	6 months-9 years	gonadal dysgenesis, CHD（Atrial septal defect）	Positive	CHD with DSD-related phenotype	trio-based
DSD-0248	Han	Male	Male	7M	6 months-9 years	hypospadias	Positive	hypospadias	trio-based
DSD-0287	Han	Male	Male	7M	6 months-9 years	Cryptorchidism(bilateral), CHD（Atrial septal defect）	Negative	CHD with DSD-related phenotype	trio-based
DSD-0292	Han	Male	Male	7M	6 months-9 years	hypospadias	Positive	hypospadias	only one parent
DSD-0300	Han	Male	Male	7M	6 months-9 years	Cryptorchidism(left)	Negative	Cryptorchidism(right or left )	trio-based
DSD-0310	Han	Male	Male	7M	6 months-9 years	Micropenis	Negative	Micropenis	proband-only
DSD-0321	Han	Male	Male	7M	6 months-9 years	Cryptorchidism(bilateral), facial dysmorphia, CHD（Ventricular septal defect）	Negative	CHD with DSD-related phenotype	trio-based
DSD-0346	Han	Male	Male	7Y	6 months-9 years	hypospadias	Negative	hypospadias	trio-based
DSD-0008	Han	Male	Male	7Y10M	6 months-9 years	Micropenis	Negative	Micropenis	proband-only
DSD-0009	Han	Male	Male	7Y1M	6 months-9 years	Micropenis,Cryptorchidism(bilateral)	Positive	Cryptorchidism, Micropenis	proband-only
DSD-0323	Han	Male	Male	7Y1M	6 months-9 years	Micropenis	Positive	Micropenis	proband-only
DSD-0057	Han	Male	Male	7Y2M	6 months-9 years	Micropenis	Negative	Micropenis	proband-only
DSD-0284	Han	Male	Male	7Y3M	6 months-9 years	Micropenis	Negative	Micropenis	trio-based
DSD-0383	Han	Male	Male	7Y3M	6 months-9 years	Cryptorchidism(right）, micropenis	Positive	Cryptorchidism, Micropenis	proband-only
DSD-0193	Han	Male	Male	7Y4M	6 months-9 years	Micropenis	Negative	Micropenis	trio-based
DSD-0254	Han	Male	Male	7Y4M	6 months-9 years	Micropenis	Negative	Micropenis	only one parent
DSD-0079	Han	Male	Male	7Y5M	6 months-9 years	Cryptorchidism(bilateral)	Negative	Cryptorchidism(bilateral)	proband-only
DSD-0013	Han	Male	Male	7Y6M	6 months-9 years	gonadal dysgenesis (partial)	Negative	gonadal dysgenesis	proband-only
DSD-0390	Han	Male	Male	7Y7M	6 months-9 years	Cryptorchidism(bilateral)	Negative	Cryptorchidism(bilateral)	proband-only
DSD-0349	Han	Male	Male	7Y8M	6 months-9 years	Micropenis	Positive	Micropenis	proband-only
DSD-0348	Han	Male	Male	7Y9M	6 months-9 years	Micropenis	Negative	Micropenis	proband-only
DSD-0005	Han	Male	Male	8M	6 months-9 years	ambiguous genitalia, hypospadias	Positive	ambiguous genitalia, hypospadias	proband-only
DSD-0011	Han	Male	Male	8M	6 months-9 years	Cryptorchidism(bilateral), micropenis	Negative	Cryptorchidism, Micropenis	proband-only
DSD-0031	Han	Male	Male	8M	6 months-9 years	Micropenis	Negative	Micropenis	proband-only
DSD-0041	Han	Male	Male	8M	6 months-9 years	5α-reductase 2 defciency,hypospadias	Positive	5α-reductase 2 defciency	proband-only
DSD-0090	Han	Male	Male	8M	6 months-9 years	hypospadias, Hypothyroidism	Negative	hypospadias with other malformations	proband-only
DSD-0091	Han	Male	Male	8M	6 months-9 years	hypospadias	Negative	hypospadias	proband-only
DSD-0106	Han	Male	Male	8M	6 months-9 years	hypospadias	Negative	hypospadias	only one parent
DSD-0114	Han	Male	Male	8M	6 months-9 years	Micropenis	Negative	Micropenis	trio-based
DSD-0131	Han	Male	Male	8M	6 months-9 years	Cryptorchidism(bilateral)	Negative	Cryptorchidism(bilateral)	trio-based
DSD-0222	Han	Male	Male	8M	6 months-9 years	hypospadias	Positive	hypospadias	trio-based
DSD-0271	Han	Male	Male	8M	6 months-9 years	Cryptorchidism(right）	Negative	Cryptorchidism(right or left )	trio-based
DSD-0275	Han	Male	Male	8M	6 months-9 years	hypospadias	Positive	hypospadias	trio-based
DSD-0293	Han	Male	Male	8M	6 months-9 years	Micropenis	Negative	Micropenis	trio-based
DSD-0311	Han	Male	Male	8M	6 months-9 years	hypospadias	Positive	hypospadias	proband-only
DSD-0319	Han	Male	Male	8M	6 months-9 years	hypospadias	Negative	hypospadias	proband-only
DSD-0394	Han	Male	Male	8M	6 months-9 years	hypospadias	Negative	hypospadias	trio-based
DSD-0285	Han	Male	Male	8Y	6 months-9 years	Micropenis	Negative	Micropenis	trio-based
DSD-0277	Han	Male	Male	8Y1M	6 months-9 years	Micropenis	Negative	Micropenis	only one parent
DSD-0398	Han	Male	Male	8Y3M	6 months-9 years	Micropenis	Negative	Micropenis	proband-only
DSD-0109	Han	Male	Male	8Y4M	6 months-9 years	micropenis, Invisible cleft lip	Negative	Micropenis with other malformations	trio-based
DSD-0098	Han	Male	Male	8Y7M	6 months-9 years	Micropenis	Positive	Micropenis	only one parent
DSD-0286	Han	Male	Male	8Y7M	6 months-9 years	Micropenis	Negative	Micropenis	trio-based
DSD-0375	Han	Male	Male	8Y7M	6 months-9 years	Micropenis	Negative	Micropenis	proband-only
DSD-0347	Han	Male	Male	8Y8M	6 months-9 years	Micropenis	Negative	Micropenis	proband-only
DSD-0174	Han	Male	Male	8Y9M	6 months-9 years	Micropenis	Negative	Micropenis	trio-based
DSD-0073	Han	Male	Male	9M	6 months-9 years	Cryptorchidism(bilateral)	Negative	Cryptorchidism(bilateral)	proband-only
DSD-0149	Han	Male	Male	9M	6 months-9 years	hypospadias	Negative	hypospadias	trio-based
DSD-0155	Han	Male	Male	9M	6 months-9 years	Micropenis	Positive	Micropenis	trio-based
DSD-0172	Han	Male	Male	9M	6 months-9 years	hypospadias	Positive	hypospadias	trio-based
DSD-0218	Han	Male	Male	9M	6 months-9 years	micropenis, Cryptorchidism(right)	Positive	Cryptorchidism, Micropenis	trio-based
DSD-0221	Han	Male	Male	9M	6 months-9 years	hypospadias	Negative	hypospadias	trio-based
DSD-0295	Han	Male	Male	9M	6 months-9 years	hypospadias	Negative	hypospadias	trio-based
DSD-0301	Han	Male	Male	9M	6 months-9 years	Cryptorchidism(bilateral)	Negative	Cryptorchidism(bilateral)	trio-based
DSD-0282	Han	Male	Male	9Y	9-18 years	Micropenis	Negative	Micropenis	trio-based
DSD-0183	Han	Male	Male	9Y10M	9-18 years	Micropenis	Negative	Micropenis	proband-only
DSD-0023	Miao	Male	Male	9Y11M	9-18 years	hypospadias, Cryptorchidism(bilateral)	Negative	hypospadias, Cryptorchidism	proband-only
DSD-0366	Han	Male	Male	9Y11M	9-18 years	Micropenis	Negative	Micropenis	proband-only
DSD-0140	Han	Male	Male	9Y1M	9-18 years	Micropenis	Negative	Micropenis	trio-based
DSD-0238	Han	Male	Male	9Y1M	9-18 years	Micropenis	Negative	Micropenis	trio-based
DSD-0343	Han	Male	Male	9Y1M	9-18 years	Micropenis	Negative	Micropenis	proband-only
DSD-0372	Han	Male	Male	9Y3M	9-18 years	Micropenis	Negative	Micropenis	proband-only
DSD-0194	Han	Male	Male	9Y5M	9-18 years	Micropenis	Positive	Micropenis	only one parent
DSD-0200	Han	Male	Male	9Y5M	9-18 years	Micropenis	Negative	Micropenis	trio-based
DSD-0007	Han	Male	Male	9Y6M	9-18 years	Micropenis	Negative	Micropenis	trio-based
DSD-0255	Han	Male	Male	9Y6M	9-18 years	Micropenis	Positive	Micropenis	only one parent
DSD-0097	Han	Male	Male	9Y7M	9-18 years	Micropenis	Negative	Micropenis	proband-only
DSD-0202	Han	Male	Male	unkown	<6 months	Micropenis	Negative	Micropenis	proband-only
DSD-0341	Han	Male	Male	unkown	6 months-9 years	Micropenis	Negative	Micropenis	proband-only
DSD-0387	Han	Male	Male	unkown	6 months-9 years	hypospadias, Cryptorchidism(bilateral)	Negative	hypospadias, Cryptorchidism	proband-only

## Sheet: Table S2
Table S2 The detail information of variants detected in 46,XY disorders of sex development patients（including P/LP/VUS)
							Amino Acid Change								Frequency			In-Silico Predictors
Patient's ID	Phenotype	Genetic diagnosis	Gene	Inheritance	Transcript	Exon	cDNA	Amino Acid	Heterozygosity	Transmission	Variant Type	Curation	Pathogenicity	Reference(PMID/clinvarID)	Genome_AF_eas	exome_AF_eas	ExAC_EAS	MetaRNN_score	CADD13_PHRED	VEST4_score	REVEL_score
DSD-0005	ambiguous genitalia, hypospadias	Unclear	PHF6	XLR	NM_001015877	exon4	c.G347A	p.R116Q	Hemi	unknown	Missense	PM2,PP2,BP4	VUS	novel	.	0	.	0.138	22.9	0.244	0.145
DSD-0006	ambiguous genitalia, hypospadias,Multiple malformations	Definitive	SRD5A2	AR	NM_000348	exon4	c.G607A	p.G203S	Hom	F/M	Missense	PS1,PM1,PM2,PM3,PM5,PP5	P	36016984	.	0.001	0.0012	0.648	15.2	0.964	.
DSD-0009	Micropenis,Cryptorchidism(bilateral)	Definitive	PROKR2	AD	NM_144773	exon3	c.G491A	p.R164Q	Het	De novo	Missense	PS2,PS3,PM2,PP3	P	18826963	0.0006	0	.	0.863	27.1	0.938	0.469
DSD-0009	Micropenis,Cryptorchidism(bilateral)		FGFR1	AD	NM_023110	exon13	c.G1664-1T		Het	De novo	Splicing	PVS1,PS2,PM2	P	novel	.	.	.	.	25.2	.	.
DSD-0009	Micropenis,Cryptorchidism(bilateral)		CYP11B1	AR	NM_000497	exon4	c.G779A	p.W260X	Het	De novo	Nonsense	PVS1,PM2,BP5	LP	28962970	.	.	.	.	36	0.699	.
DSD-0016	Cryptorchidism(bilateral),Growth retardation, facial dysmorphia	Unclear	PROKR2	AD	NM_144773	exon3	c.G803A	p.R268H	Het	unknown	Missense	PM2,BP4	VUS	novel	0	0	0	0.295	24.9	0.243	0.217
DSD-0018	hypospadias, gonadal dysgenesis (partial)	Unclear	SOX9	AD	NM_000346	exon3	c.A1019G	p.Q340R	Het	unknown	Missense	PM2	VUS	novel	.	.	.	0.444	8.478	0.205	0.466
DSD-0028	Androgen insensitivity（AIS）	Unclear	FOXL2	AD	NM_023067	exon1	c.C1022T	p.P341L	Het	unknown	Missense	PM2,BP4	VUS	novel	.	0	.	0.213	23	0.224	0.211
DSD-0040	gonadal dysgenesis(complet)	Unclear	MAP3K1	AD	NM_005921	exon14	c.G2370C	p.R790S	Het	unknown	Missense	PM2,PP3	VUS	novel	.	.	.	0.52	24	0.842	0.161
DSD-0041	5α-reductase 2 defciency,hypospadias	Definitive	SRD5A2	AR	NM_000348	exon5	c.G680A	p.R227Q	Het	Mother	Missense	PS3,PM2,PM3,PP5,BP4	LP	31186340	0.0083	0.0065	0.0056	0.016	19.16	0.763	.
DSD-0041	5α-reductase 2 defciency,hypospadias		SRD5A2	AR	NM_000348	exon1	c.T59C	p.L20P	Het	Father	Missense	PS1,PM2,PM3,PP3,PP4,PP5	P	18314109	.	5.617e-05	0.0001	0.894	7.229	0.912	.
DSD-0043	ambiguous genitalia, hypospadias	Unclear	SPRY4	AD	NM_001127496	exon2	c.T493C	p.C165R	Het	Mother	Missense	PM2,PP3	VUS	novel	.	.	.	0.979	25.3	0.86	0.811
DSD-0048	female external genitalia,Androgen insensitivity（AIS）	Unclear	WNT4	AD	NM_030761	exon5	c.G745A	p.V249M	Het	unknown	Missense	PM2,BP4	VUS	novel	.	5.441e-05	0.0001	0.281	25.4	0.219	0.227
DSD-0050	Micropenis	Definitive	GATA4	AD	NM_001308093	exon1	c.C487T	p.P163S	Het	Mother	Missense	PS3,PP3,PP5,BS2	LP	31513339	0.0006	0.0007	0	0.602	24.1	0.471	0.692
DSD-0055	gonadal dysgenesis(complet)	Definitive	CYP17A1	AR	NM_000102	exon5	c.A968G	p.Q323R	Hom	F/M	Missense	PM2,PM3,PP2,PP3	LP	novel	0	.	.	0.367	19.11	0.085	0.234
DSD-0058	Micropenis	Unclear	MAP3K1	AD	NM_005921	exon9	c.A1664G	p.D555G	Het	unknown	Missense	PM2,BP4	VUS	novel	.	.	.	0.331	23.9	0.413	0.369
DSD-0058	Micropenis		FOXL2	AD	NM_023067	exon1	c.G1036C	p.A346P	Het	unknown	Missense	PM2,PP2	VUS	novel	0	.	.	0.625	24.5	0.488	0.455																			0
DSD-0059	Micropenis	Definitive	SRD5A2	AR	NM_000348	exon5	c.G680A	p.R227Q	Het	Father	Missense	PS3,PM2,PM3,PP5,BP4	LP	31186340	0.0083	0.0065	0.0056	0.016	19.16	0.763	.
DSD-0059	Micropenis		SRD5A2	AR	NM_000348.4	exon1	c.G196A	p.G66R	Het	Mother	Missense	PM2,PM3,PP2,BP4	VUS	31219235	0.0038	0.0028	0.0023	0.087	18.6	0.876	.
DSD-0063	Cryptorchidism(bilateral)	Unclear	SEMA3A	AD	NM_006080	exon10	c.G1115A	p.R372K	Het	unknown	Missense	PM1,PM2,BP4	VUS	novel	.	.	.	0.21	23.6	0.258	0.086
DSD-0064	hypospadias, Cryptorchidism(right)	Unclear	RXFP2	AR	NM_001166058	exon2	c.C224T	p.A75V	Het	unknown	Missense	PM2	VUS	novel	0.0006	0.0002	0.0001	0.69	27.7	0.685	0.543
DSD-0071	Micropenis	Unclear	KLHL10	AD	NM_001329596	exon5	c.1321_1322del	p.L441Vfs*7	Het	unknown	frameshift deletion	PM2	VUS	novel	.	.	.	.	.	.	.
DSD-0076	hypospadias	Definitive	SRD5A2	AR	NM_000348	exon6	c.G737A	p.R246Q	Het	Father	Missense	PM2,PM3,PM5,PP2,PP5,BP4	LP	32346305	0	0.0004	0.0009	0.368	19.11	0.976	.
DSD-0076	hypospadias		SRD5A2	AR	NM_000348	exon5	c.G680A	p.R227Q	Het	Mother	Missense	PS3,PM2,PM3,PP5,BP4	LP	31186340	0.0083	0.0065	0.0056	0.016	19.16	0.763	.
DSD-0077	ambiguous genitalia	Definitive	AR	XLR	NM_000044	exon8	c.C2656T	p.H886Y	Hemi	Mother	Missense	PM1,PM2,PM5,PP2	LP	VCV002941472.1	.	.	.	0.631	27.4	0.365	0.592
DSD-0080	gonadal dysgenesis(complet)	Definitive	CHD7	AD	NM_017780	exon3	c.1969dupA	p.E658Rfs*18	Het	De novo	frameshift insertion	PVS1,PS2,PM2	P	novel	.	.	.	.	.	.	.
DSD-0088	hypospadias	Unclear	FGFR1	AD	NM_001174063	exon2	c.T20G	p.L7R	Het	unknown	Missense	PM2,PP2	VUS	37805574	.	0.0004	0.0005	0.438	25.2	0.88	0.624
DSD-0088	hypospadias		NR5A1	AD	NM_004959	exon6	c.C1019T	p.A340V	Het	unknown	Missense	PM1,PM2	VUS	30668521	.	0	0	0.735	25.5	0.526	0.697
DSD-0098	Micropenis	Unclear	GATA4	AD	NM_001308093	exon2	c.A695G	p.D232G	Het	Mother	Missense	PM1,PM2,PP3	VUS	novel	.	.	.	0.921	28.2	0.926	0.907
DSD-0104	5α-reductase 2 defciency, hypospadias, micropenis	Definitive	SRD5A2	AR	NM_000348	exon5	c.G680A	p.R227Q	Hom	F/M	Missense	PS3,PM2,PM3,PP5,BP4	LP	31186340	0.0083	0.0065	0.0056	0.016	19.16	0.763	.
DSD-0108	hypospadias	Definitive	SRD5A2	AR	NM_000348	exon5	c.G680A	p.R227Q	Hom	F/M	Missense	PS3,PM2,PM3,PP5,BP4	LP	31186340	0.0083	0.0065	0.0056	0.016	19.16	0.763	.
DSD-0110	Micropenis	Definitive	PROKR2	AD	NM_144773	exon3	c.G533C	p.W178S	Het	unknown	Missense	PS3,PM2,PP2,PP3.PP5,BP5	LP	36317218	0.0013	0.0029	0.0023	0.834	27.2	0.97	0.901
DSD-0110	Micropenis		SRD5A2	AR	NM_000348	exon5	c.G680A	p.R227Q	Hom	F/M	Missense	PS3,PM2,PM3,PP5,BP4	LP	31186340	0.0083	0.0065	0.0056	0.016	19.16	0.763	.
DSD-0113	5α-reductase 2 defciency	Definitive	SRD5A2	AR	NM_000348	exon5	c.G680A	p.R227Q	Hom	F/M	Missense	PS3,PM2,PM3,PP5,BP4	LP	31186340	0.0083	0.0065	0.0056	0.016	19.16	0.763	.
DSD-0115	Micropenis, Cryptorchidism(right), inguinal hernia	Definitive	PROKR2	AD	NM_144773	exon3	c.G533C	p.W178S	Het	De novo	Missense	PS3,PS2,PM2,PP2,PP3.PP5	P	36317218	0.0013	0.0029	0.0023	0.834	27.2	0.97	0.901
DSD-0115	Micropenis, Cryptorchidism(right), inguinal hernia		ATRX	XLR	NM_138270	exon16	c.C4643T	p.P1548L	Hemi	unknown	Missense	PM2,BP4	VUS	novel	.	.	.	0.386	25.1	0.342	0.173
DSD-0118	Micropenis, Cryptorchidism(bilateral)	Definitive	CHD7	AD	NM_017780	exon12	c.3009_3010insATT	p.I1004_T1005insI	Het	De novo	frameshift insertion	PS2,PM2,PM4	LP	novel	.	.	.	.	.	.	.
DSD-0122	Micropenis	Definitive	FGFR1	AD	NM_001174063	exon3	c.246_247del	p.E84Gfs*26	Het	De novo	frameshift deletion	PVS1,PS2,PM2,PP5	P	novel	.	.	.	.	.	.	.
DSD-0122	Micropenis		LHCGR	AR	NM_000233	exon1	c.135delC	p.G46Afs*18	Het	De novo	frameshift deletion	PVS1,PM2,BP5	LP	novel	.	.	.	.	.	.	.
DSD-0122	Micropenis		POR	AR	NM_000941	exon12	c.G1370A	p.R457H	Het	unknown	Missense	PS3,PM2,PM3,PP3,PP5,BP5	P	36518257	.	0.0006	0.001	0.861	32	0.978	0.959
DSD-0123	Cryptorchidism(bilateral)	Unclear	SEMA3A	AD	NM_006080	exon5	c.G487C	p.E163Q	Het	unknown	Missense	PM2	VUS	28295047	.	.	.	0.695	28.5	0.662	0.218
DSD-0123	Cryptorchidism(bilateral)		BBS1	DR/AR	NM_024649	exon17	c.C1772T	p.A591V	Hom	F/M	Missense	PM2,BP4	VUS	VCV000391252.9	0.0013	0.0013	0.0024	0.015	5.914	0.103	0.297
DSD-0128	hypospadias	Definitive	AR	XLR	NM_000044	exon6	c.G2387T	p.G796V	Hemi	Mother	Missense	PM1,PM2,PP2,PP3	LP	novel	.	.	.	0.447	23	0.312	0.529
DSD-0132	hypospadias	Unclear	LHCGR	AR	NM_000233	exon11	c.G1707T	p.K569N	Het	unknown	Missense	PM1,PM2,PP3	LP	32159364	.	5.437e-05	.	0.952	27.7	0.851	0.413
DSD-0135	Micropenis	Unclear	HFE	AR	NM_000410	exon2	c.C211T	p.R71X	Het	unknown	Nonsense	PVS1,PM2,PP5	P	32153640	0.0006	0.0003	0.0003	.	35	0.814	.
DSD-0138	hypospadias	Unclear	POLR3A	AR	NM_007055.4		c.G44+1A		Het	unknown	Splicing	PVS1,PM2	LP	novel	.	.	.	.	27.5	.	.
DSD-0142	Micropenis	Unclear	ANOS1	XLR	NM_000216	exon13	c.G1952A	p.R651Q	Hemi	Mother	Missense	PM2,BP4	VUS	novel	.	0	0	0.378	13.56	0.06	0.068
DSD-0143	hypospadias	Definitive	SRD5A2	AR	NM_000348	exon6	c.G737A	p.R246Q	Het	Mother	Missense	PM2,PM3,PM5,PP2,PP5,BP4	LP	32346305	0	0.0004	0.0009	0.368	19.11	0.976	.
DSD-0143	hypospadias		SRD5A2	AR	NM_000348	exon1	c.C16T	p.Q6X	Het	Father	Nonsense	PVS1,PM2,PM3,PP5	P	35331321	.	0.0002	0.0002	.	13.59	0.666	.
DSD-0144	Micropenis	Unclear	SRY	YL	NM_003140	exon1	c.G448T	p.A150S	Hemi	unknown	Missense	PM2,PP2,BP4	VUS	novel	.	.	.	0.204	0.963	0.084	0.329
DSD-0150	Micropenis	Definitive	SRD5A2	AR	NM_000348	exon5	c.G680A	p.R227Q	Hom	F/M	Missense	PS3,PM2,PM3,PP5,BP4	LP	31186340	0.0083	0.0065	0.0056	0.016	19.16	0.763	.
DSD-0151	gonadal dysgenesis, Micropenis, Cryptorchidism(bilateral)	Definitive	SRY	YL	NM_003140	exon1	c.C236T	p.A79V	Hemi	De novo	Missense	PS2,PM1,PM2,PP3	P	novel	.	.	.	0.933	25.1	0.397	0.585
DSD-0152	Micropenis	Definitive	SRD5A2	AR	NM_000348.4	exon4	c.418_419insC	p.Y140Sfs*7	Het	unknown	frameshift insertion	PVS1,PM2	LP	novel	.	.	.	.	.	.	.
DSD-0152	Micropenis		SRD5A2	AR	NM_000348.4	exon4	c.G417T	p.W139C	Het	unknown	Missense	PM2,PM5,PP2,PP3	LP	novel	.	0	0	0.845	19.04	0.9	.
DSD-0155	Micropenis	Unclear	AKR1C2	AR	NM_001321027	exon5	c.T601C	p.W201R	Het	Father	Missense	PM3,PP3,PP4	VUS	novel	.	.	.	0.794	21.8	0.732	0.295
DSD-0155	Micropenis		AKR1C2	AR	NM_001321027	exon4	c.G415A	p.V139M	Het	Mother	Missense	PM2,PP4,BP4	VUS	novel	.	0.0014	0.0013	0.081	25.8	0.764	0.315
DSD-0156	hypospadias	Definitive	TP63	AD	NM_001114981	exon11	c.C1378T	p.Q460X	Het	unknown	Nonsense	PVS1,PM2	LP	novel	.	.	.	0.351	21.6	0.078	0.415
DSD-0160	Micropenis	Unclear	ANOS1	XLR	NM_000216	exon7	c.G916A	p.D306N	Hemi	Mother	Missense	PM2,BP4	VUS	novel	.	.	.	0.261	12.69	0.268	0.219
DSD-0162	Micropenis	Unclear	WDR11	AD	NM_018117	exon26	c.A3223G	p.K1075E	Het	unknown	Missense	PM2,PP3,BP1	VUS	novel	.	.	.	0.851	25.8	0.915	0.656
DSD-0172	hypospadias	Unclear	PROK2	AD	NM_001126128	exon2	c.G218A	p.R73H	Het	unknown	Missense	PM2,PM5,BP4	VUS	novel	0	0	0.0001	0.128	22.1	0.273	0.243
DSD-0176	5α-reductase 2 defciency, hypospadias	Definitive	SRD5A2	AR	NM_000348	exon6	c.G737A	p.R246Q	Het	Father	Missense	PM2,PM3,PM5,PP2,PP5,BP4	LP	32346305	0	0.0004	0.0009	0.368	19.11	0.976	.
DSD-0176	5α-reductase 2 defciency, hypospadias		SRD5A2	AR	NM_000348	exon1	c.T59C	p.L20P	Het	Mother	Missense	PS1,PM2,PP3,PP4,PP5	P	18314109	.	5.617e-05	0.0001	0.894	7.229	0.912	.
DSD-0177	Micropenis	Definitive	SRD5A2	AR	NM_000348	exon5	c.G680A	p.R227Q	Het	unknown	Missense	PS3,PM2,PM3,PP5,BP4	LP	31186340	0.0083	0.0065	0.0056	0.016	19.16	0.763	.
DSD-0177	Micropenis		SRD5A2	AR	NM_000348.4	exon1	c.C81T	p.Val27=	Het	unknown	Synonymous	PM2,PM3,BP4,BP7	VUS	novel	.	.	.	.	6.979	.	.
DSD-0180	Micropenis	Unclear	TP63	AD	NM_001114978	exon1	c.C19T	p.R7W	Het	unknown	Missense	PM2,PP2,BP4	VUS	novel	.	0	0	0.323	24.2	0.458	0.562
DSD-0181	Micropenis	Unclear	TP63	AD	NM_001329146	exon7	c.C781G	p.Q261E	Het	unknown	Missense	PM2,PP2	VUS	novel	.	5.44e-05	0.0001	0.453	20.4	0.543	0.527
DSD-0184	hypospadias	Definitive	NR5A1	AD	NM_004959	exon4	c.G251A	p.R84H	Het	Father	Missense	PS3,PM1,PM2,PM5,PP3,PP5	P	30425642	.	5.583e-05	0	0.93	34	0.908	0.958
DSD-0189	hypospadias	Unclear	TP63	AD	NM_001329146	exon5	c.G574A	p.G192S	Het	unknown	Missense	PM1,PM2,BP4	VUS	novel	0	0	0	0.183	23.3	0.298	0.462
DSD-0194	Micropenis	Definitive	SRD5A2	AR	NM_000384	exon6	c.C702G	p.F234L	Hom	F/M	Missense	PS1,PM1,PM3,PP3,PP5	P	31031332	0.0051	0.0054	0.0128	0.014	14.72	0.337	.
DSD-0199	Micropenis	Definitive	HS6ST1	AD	NM_004807	exon2	c.C553T	p.R185X	Het	unknown	Nonsense	PVS1,PM2	LP	31371345	.	0	0.0004	.	36	0.884	.
DSD-0204	hypospadias, inguinal hernia	Definitive	SRY	YL	NM_003140	exon1	c.G448T	p.A150S	Hemi	De novo	Missense	PS2,PM2,PP2,BP4	LP	novel	.	.	.	0.204	0.963	0.084	0.329
DSD-0207	Cryptorchidism(right）	Unclear	SEMA3A	AD	NM_006080	exon5	c.G487C	p.E163Q	Het	unknown	Missense	PM2	VUS	28295047	.	.	.	0.695	28.5	0.662	0.218
DSD-0210	hypospadias	Definitive	FREM2	AR	NM_207361	exon1	c.C1603T	p.R535C	Het	Mother	Missense	PM2,PM3,PP3,PP4	LP	VCV000311949.12	0.0032	0.0021	0.0016	0.165	27.5	0.675	0.623
DSD-0210	hypospadias		FREM2	AR	NM_207361	exon1	c.C3014T	p.T1005I	Het	Father	Missense	PM2,PM3,PP3,PP4	LP	novel	0.0013	0.0004	0.0005	0.419	25.7	0.561	0.442
DSD-0212	Cryptorchidism(left）	Unclear	WDR11	AD	NM_018117	exon28	c.T3449C	p.F1150S	Het	unknown	Missense	PM2	VUS	novel	.	0.0002	0.0002	0.743	22.2	0.879	0.658
DSD-0218	micropenis, Cryptorchidism(right)	Unclear	MAP3K1	AD	NM_005921	exon10	c.C1936T	p.P646S	Het	Mother	Missense	PM2,PP3	VUS	novel	.	5.569e-05	.	0.819	29.7	0.864	0.46
DSD-0222	hypospadias	Unclear	AR	XLR	NM_000044	exon4	c.G2164A	p.A722T	Hemi	unknown	Missense	PM1,PM2,PP2	VUS	31679273	.	.	.	0.605	26.1	0.46	0.711
DSD-0223	Micropenis	Unclear	HS6ST1	AD	NM_004807	exon2	c.C640T	p.R214C	Het	Mother	Missense	PM2,PP3	VUS	novel	.	0	.	0.983	27.9	0.776	0.806
DSD-0225	gonadal dysgenesis(complet), Growth retardation	Unclear	SOS1	AD	NM_005633	exon10	c.T1829C	p.I610T	Het	unknown	Missense	PP3,BS2	VUS	VCV000543974.14	0.0013	0.0005	0.0002	0.872	25.7	0.982	0.766
DSD-0226	hypospadias	Definitive	NR5A1	AD	NM_004959	exon7	c.T1210G	p.Y404D	Het	De novo	Missense	PS2,PM1,PM2,PP3,PP5	P	VCV000216976.1	.	.	.	0.975	27.7	0.866	0.982
DSD-0230	gonadal dysgenesis, CHD（Atrial septal defect）	Definitive	GATA4	AD	NM_001308093	exon1	c.C487T	p.P163S	Het	Mother	Missense	PS3,PP3,PP4,PP5,BS2	LP	31513339	0.0006	0.0007	0	0.602	24.1	0.471	0.692
DSD-0233	Micropenis	Unclear	NANOS1	AD	NM_199461	exon1	c.G637A	p.V213M	Het	unknown	Missense	PM2,BP4	VUS	novel	0.0006	0.0002	0.0005	0.322	21.4	0.259	0.148
DSD-0239	Micropenis	Unclear	GATA4	AD	NM_001308093	exon1	c.C221A	p.A74D	Het	Mother	Missense	PM2	VUS	35047139	.	0.0004	.	0.573	18.6	0.379	0.528
DSD-0240	Micropenis	Unclear	AR	XLR	NM_000044	exon1	c.G1331C	p.G444A	Hemi	Mother	Missense	PM2,PP2,PP3,BP4	VUS	novel	.	.	.	0.387	21.3	0.173	0.598
DSD-0241	Micropenis	Unclear	CREBBP	AD	NM_001079846	exon3	c.G964A	p.V322M	Het	unknown	Missense	PM2,BP4	VUS	novel	.	0	.	0.408	22.6	0.645	0.416
DSD-0248	hypospadias	Definitive	GATA4	AD	NM_001308093	exon1	c.C487T	p.P163S	Het	De novo	Missense	PS2,PS3,PP3,PP5,BS2	LP	31513339	0.0006	0.0007	0	0.602	24.1	0.471	0.692
DSD-0249	Micropenis	Unclear	SRD5A2	AR	NM_000348	exon5	c.G680A	p.R227Q	Het	Mother	Missense	PS3,PM2,PM3,PP5,BP4	LP	31186340	0.0083	0.0065	0.0056	0.016	19.16	0.763	.
DSD-0255	Micropenis	Unclear	SPRY4	AD	NM_001127496	exon2	c.C515T	p.S172F	Het	unknown	Missense	PM2,BP4	VUS	novel	.	.	.	0.209	12.74	0.186	0.089
DSD-0259	Micropenis	Unclear	SDCCAG8	AR	NM_006642.5		c.T220+2C		Het	unknown	Splicing	PVS1,PM2	LP	novel	0.0013	0.0008	0.0008	.	24.3	.	.
DSD-0260	Micropenis	Definitive	PROKR2	AD	NM_144773	exon3	c.G533C	p.W178S	Het	De novo	Missense	PS2,PS3,PM2,PP2,PP3.PP5	P	36317218	0.0013	0.0029	0.0023	0.834	27.2	0.97	0.901
DSD-0260	Micropenis		AR	XLR	NM_000044	exon1	c.A179T	p.Q60L	Het	Mother	Missense	PP2,BS2,BP4	VUS	26804919	0	0.0049	.	0.022	21.1	0.397	0.175
DSD-0260	Micropenis		ATRX	XLR	NM_138270	exon8	c.A2352C	p.E784D	Hemi	Mother	Missense	PM2,BP1,BP4	VUS	VCV002191696.1	.	0.0001	0.0002	0.206	20.8	0.179	0.462
DSD-0261(sibling of DSD-0262)	#N/A	Unclear	ZFPM2	AD	NM_001362836	exon7	c.C2136A	p.N712K	Het	Mother	Missense	PM2,PP1,BP4	VUS	VCV001061567.6	.	.	.	0.153	15.06	0.454	0.027
DSD-0262	Micropenis	Unclear	ZFPM2	AD	NM_001362836	exon7	c.C2136A	p.N712K	Het	Mother	Missense	PM2,PP1,BP4	VUS	VCV001061567.6	.	.	.	0.153	15.06	0.454	0.027
DSD-0264	hypospadias, micropenis	Unclear	RXFP2	AR	NM_130806.5		c.G95-1T		Het	unknown	Splicing	PM2	VUS	novel	0.0019	0.0007	0.0003	.	23.4	.	.
DSD-0266	Micropenis	Definitive	GNAS	AD	NM_080425	exon1	c.G424T	p.G142X	Het	unknown	Nonsense	PVS1,PM2	LP	32157680	.	0.0001	.	.	24.3	0.665	.
DSD-0269	Micropenis	Unclear	SEMA3A	AD	NM_006080	exon11	c.G1306A	p.V436I	Het	unknown	Missense	PM1,PM2	VUS	35669683	0	0.0002	0.0001	0.556	34	0.373	0.328
DSD-0275	hypospadias	Unclear	LHCGR	AR	NM_000233	exon11	c.G1702C	p.A568P	Het	unknown	Missense	PM1,PM2,PM5,PP3	LP	novel	.	.	.	0.978	27.8	0.941	0.896
DSD-0278	Micropenis	Unclear	SRD5A2	AR	NM_000348	exon6	c.G737A	p.R246Q	Het	unknown	Missense	PM2,PM3,PM5,PP1,PP2,PP5,BP4	LP	32346305	0	0.0004	0.0009	0.368	19.11	0.976	.
DSD-0289	Micropenis	Definitive	FLRT3	AD	NM_013281	exon2	c.78_79insC	p.M27Hfs*3	Het	Mother	frameshift insertion	PVS1,PM2	LP	novel	.	.	.	.	.	.	.
DSD-0290	hypospadias	Definitive	AR	XLR	NM_000044	exon4	c.A1976G	p.K659R	Hemi	Mother	Missense	PM1,PM2,PP2,PP5,BP4	LP	VCV002445341.2	.	0	.	0.155	22.4	0.246	0.218
DSD-0292	hypospadias	Definitive	AR	XLR	NM_000044	exon8	c.A2659G	p.M887V	Hemi	unknown	Missense	PS3,PM1,PP2,PP5,BP4	LP	28261839	0.002	0.0014	0.0008	0.071	21.6	0.715	0.614
DSD-0304	5α-reductase 2 defciency, hypospadias, micropenis	Definitive	SRD5A2	AR	NM_000348	exon5	c.G680A	p.R227Q	Het	Mother	Missense	PS3,PM2,PM3,PP5,BP4	LP	31186340	0.0083	0.0065	0.0056	0.016	19.16	0.763	.
DSD-0304	5α-reductase 2 defciency, hypospadias, micropenis		SRD5A2	AR	NM_000348.4	exon5	c.656del	p.F219fs	Het	Father	frameshift deletion	PVS1,PM2,PP5	P	37147882	.	0.0001	0.0001	.	.	.	.
DSD-0308	Micropenis	Unclear	FGFR1	AD	NM_001174066	exon9	c.C1154G	p.P385R	Het	unknown	Missense	PM1,PM2,PP3	VUS	novel	.	.	.	0.772	26.3	0.679	0.742
DSD-0311	hypospadias	Unclear	GATA4	AD	NM_001308093	exon1	c.G149C	p.G50A	Het	unknown	Missense	PM2,BP4	VUS	novel	.	.	.	0.353	6.706	0.129	0.337
DSD-0315	Cryptorchidism(right）	Unclear	NR5A1	AD	NM_004959	exon4	c.G475A	p.G159R	Het	unknown	Missense	PM2,PP2,BP4	VUS	novel	0.0006	0.0001	0.0002	0.198	0.267	0.695	0.385
DSD-0317	Cryptorchidism(right)	Unclear	GATA4	AD	NM_001308093	exon6	c.A1318T	p.I440L	Het	Mother	Missense	PM2,BP4	VUS	VCV001043414.5	.	.	.	0.3	26.4	0.409	0.519
DSD-0320	hypospadias	Unclear	WNT4	AD	NM_030761	exon5	c.C791T	p.P264L	Het	unknown	Missense	PM2	VUS	novel	.	0	0	0.7	26.2	0.533	0.599
DSD-0322	Micropenis	Definitive	GNAS	AD	NM_080425	exon1	c.G424T	p.G142X	Het	unknown	Nonsense	PVS1,PM2	LP	32157680	.	0.0001	.	.	24.3	0.665	.
DSD-0323	Micropenis	Unclear	AR	XLR	NM_000044	exon1	c.C1219G	p.R407G	Hemi	Mother	Missense	PM2,PP2,PP3	VUS	novel	.	0.0001	0	0.596	27.5	0.431	0.829
DSD-0323	Micropenis		WNT4	AD	NM_030761	exon5	c.G847A	p.D283N	Het	unknown	Missense	PM2,PP3	VUS	novel	0.0006	.	.	0.831	24.1	0.694	0.326
DSD-0326	Micropenis	Unclear	SRY	YL	NM_003140	exon1	c.G609T	p.K203N	Hemi	unknown	Missense	PM2,PP2,BP4	VUS	19242544	.	.	.	0.19	4.19	0.113	.
DSD-0328	hypospadias	Definitive	SOS1	AD	NM_005633	exon10	c.C1410A	p.C470X	Het	unknown	Nonsense	PVS1,PM2	LP	novel	.	.	.	.	36	0.988	.
DSD-0328	hypospadias		FOXL2	AD	NM_023067	exon1	c.A737G	p.K246R	Het	unknown	Missense	PM2,PP2	VUS	32332759	.	.	.	0.486	15.2	0.148	0.302
DSD-0329	Cryptorchidism(right）	Definitive	NR5A1	AD	NM_004959	exon4	c.G842A	p.R281H	Het	unknown	Missense	PM1,PM2,PM5,PP3	LP	novel	.	.	.	0.921	34	0.81	0.86
DSD-0330	Cryptorchidism(left）	Unclear	SPRY4	AD	NM_001127496	exon2	c.C107A	p.T36N	Het	unknown	Missense	PM2	VUS	novel	.	.	.	0.555	23.7	0.574	0.268
DSD-0336	hypospadias	Definitive	AR	XLR	NM_000044	exon5	c.G2191A	p.V731M	Hemi	Mother	Missense	PS3,PM1,PP2,BP4	LP	35924163	.	0.0007	0.0006	0.213	24.7	0.714	0.761
DSD-0345	Micropenis	Unclear	FOXL2	AD	NM_023067	exon1	c.G547A	p.A183T	Het	unknown	Missense	PM2,PP2,BP4	VUS	novel	.	.	.	0.159	22.8	0.036	0.182
DSD-0349	Micropenis	Unclear	NANOS1	AD	NM_199461	exon1	c.G301A	p.G101R	Het	unknown	Missense	PM2,BP4	VUS	novel	.	.	.	0.423	23.9	0.142	0.105
DSD-0352	Micropenis, Cryptorchidism(bilateral)	Definitive	GATA4	AD	NM_001308093	exon1	c.35_36insGCC	p.P15_G16insP	Het	unknown	frameshift insertion	PM1,PM2,PM4	LP	novel	.	6.217e-05	.	.	.	.	.
DSD-0352	Micropenis, Cryptorchidism(bilateral)		NR5A1	AD	NM_004959	exon7	c.G1333A	p.E445K	Het	unknown	Missense	PM1,PM2,PP3	VUS	novel	.	.	.	0.826	27.3	0.4	0.78
DSD-0361	Micropenis	Unclear	BBS9	AR	NM_001348044	exon7	c.G664A	p.V222M	Het	unknown	Missense	PM2,BP4	VUS	novel	.	5.44e-05	.	0.285	23.6	0.363	0.385
DSD-0361	Micropenis		BBS9	AR	NM_001348046	exon11	c.T1102C	p.Y368H	Het	unknown	Missense	PM2,BP4	VUS	VCV000412263.6	0.0019	0.0013	0.0009	0.076	20.9	0.321	0.102
DSD-0362	Micropenis	Unclear	CYP19A1	AD	NM_001347256	exon7	c.G933A	p.M311I	Het	unknown	Missense	PM2	VUS	34189727	.	.	.	0.472	27.3	0.459	0.15
DSD-0365	Micropenis	Unclear	HS6ST1	AD	NM_004807	exon1	c.T77C	p.V26A	Het	unknown	Missense	PM2,BP4	VUS	novel	.	.	.	0.34	20.4	0.079	0.294
DSD-0374	Micropenis, CHD（Ventricular septal defect）	Unclear	AR	XLR	NM_000044	exon1	c.A179T	p.Q60L	Hemi	unknown	Missense	PP2,BS2,BP4	VUS	26804919	0	0.0049	.	0.022	21.1	0.397	0.175
DSD-0381	Cryptorchidism(right）	Unclear	SOS1	AD	NM_005633	exon10	c.T1829C	p.I610T	Het	unknown	Missense	PP3,BS2	VUS	VCV000543974.14	0.0013	0.0005	0.0002	0.872	25.7	0.982	0.766
DSD-0383	Cryptorchidism(right）, micropenis	Definitive	CHD7	AD	NM_017780	exon22	c.G5050A	p.G1684S	Het	De novo	Missense	PS2,PS3,PM2,PP3,PP5,BP1	P	21158681	.	.	.	0.917	33	0.68	0.846
DSD-0385	Micropenis	Unclear	FGFR1	AD	NM_001174066	exon8	c.C815A	p.A272D	Het	Father	Missense	PM2,PM5,PP2,PP3	LP	VCV002430385.1	.	0	0	0.209	19.37	0.301	0.367
DSD-0396	hypospadias, inguinal hernia	Unclear	WT1	AD	NM_001367854	exon6	c.G281A	p.R94Q	Het	unknown	Missense	PM2,BP2,BP4	VUS	28825729	.	5.437e-05	0.0001	0.376	34	0.615	0.327
DSD-0405	gonadal dysgenesis (complet)	Definitive	ANOS1	XLR	NM_000216	exon13	c.1877_1887del	p.P626Lfs*37	Hemi	unknown	frameshift deletion	PVS1,PP4	LP	novel	.	.	.	.	.	.	.
Note: Patients carrying oligogenic mutations and mutations detected in multiple patientsare highlighted.

## Sheet: Table S3
Table S3 Genes included in the targeted gene panel1-M014
Category	Genes
development and differentiation of gonadal	ARX, AARS2, BMP15, CBX2,DHH, DMRT1, FOXL2,GATA4, MAMLD1, MAP3K1, NR5A1, NR0B1(DAX1), RSPO1, SOX3, SOX9, SOX10, SRY, TSPYL1,WT1, WNT3, WNT4, WNT5A, ZFPM2, UTY, USP9Y, ATM, CFTR, FSHR, GNRHR, MKKS, MKRN3, PTPN11, POLR3B, PSMC3IP, RNF216, REN, TWNK, TAC3, GNRH1,IRF6,MCM9,MKKS,MKRN3,MKS1, POLR3A, POMC, PSMC3IP, RIPK4, TACR3, TAF4B, TP63, FREM1, FREM2, FIGLA, HFM1, IGSF10, LARS2, NOBOX, NSMF, POF1B, T…
development and differentiation of germ cell	DAZL, DCAF17 ,DPY19L2,DDX6, GK, GK2, GNAS, GOPC , KLHL10, KMT2D, LZTFL1, NANOS1, RXRB, SDCCAG8, SHOC2, SLC26A8, SYCP3,TAC3, CEP19, DIAPH2, AURKC, CATSPER1, ZMYND15
development and differentiation of genitalia	ARL6, CD96, DHCR7
synthesis and activation of Steroid hormone	AR, AKR1C2, AKR1C4, CYP11B1, CYP17A1, CYP19A1, CYP21A2, HSD17B3, HSD17B4, HSD3B2, LHCGR, POR, STAR, SRD5A2,ESR1, MED12, RXRB, RXRA,
anti-Müllerian hormone secretion or action（PMDS）	AMH, AMHR2
synthesis or action of androgen	ANOS1,CHRM3, CLPP,DUSP6, FEZF1, FGF17, FGF8, FGFR1,FLRT3, FMR1, HS6ST1, IL17RD, KISS1, KISS1R, LHB, PROKR2, SEMA3E, SEMA3A, SPRY4, WDR11, INSL3, RXFP2, CYB5A, PROK2, HFE, HGF, RAF1
Syndromic disorders	ATRX, BBS1, BBS2, BBS4, BBS5, BBS7, BBS9, BBS10, BBS12, CHD7,CDKN1C, FGD1, ROR2, SOS1,CREBBP, HOXA13
others	PHF6, SPATA16, RXRA, A2ML1, CEP290, BRAF, ERCC6, ERCC8, KDM6A, MID1, RAB23, RASA2, RIT1, WDPCP, CCDC28B, HARS2, HDAC8, ICK, KRAS, NAA10, NRAS, NSDHL, ORC1, RAB3GAP2, SOS, TMEM67
Note: Genes detected in this study are highlighted in red font.

## Sheet: Table S4
Table S4 Genes included in the targeted gene panel12-KY043
Category	Genes
development and diferentiation of gonadal	ARX, AIRE, ATM, BMP15,CBX2, CISD2, CUL4B, DCAF17 , DIAPH2 , DHH, DMRT1,EIF2B1,EIF2B2,EIF2B3,EIF2B4,EIF2B5,FIGLA,FMRI,FOXL2,GATA4, IER3IP1 , IGSF10 , LEP , LHX3 , LHX4 ,MAMLD1, MAP3K1, MAP2K1 ,NR5A1, NR0B1(DAX1), RSPO1, SOX3, SOX9, SOX10, SRY, TRIM32,TSPYL1,WT1, WNT3, WNT4, WNT5A,ZFPM2, USP9Y, CFTR, FSHR, GNRHR, MKKS, MKRN3, PTPN11, POLR3B, PSMC3IP, RNF216, REN, TWNK, GNRH1, IRF6,MCM9, MKS1, POLR3…
development and diferentiation of germ cell	AURKC, CATSPER1, DAZL, DPY19L2, GK, GK2, GNAS, KMT2D, LZTFL1, NANOS1, RXRB, SDCCAG8, SHOC2, SLC26A8, SYCP3,TAC3, CEP19, ZMYND15
development and diferentiation of genitalia	ARL6, BUB1B, CEP290, CEP41, CTNNB1, DHCR24 , ESCO2, EVC,EVC2, FIG4, FRAS1, GRIP1, HCCS, HESX1, HNF1B, INPP5E , LHX1 , NEK1, OCRL, OPHN1, PAX2, PDE8B, PRKAR1A, RAB3GAP2, RECQL4, RET, SALL1, SETBP1, STRA6, TBCE, TBX15, TBX3, UBR1, WNT7A, CD96, DHCR7
synthesis and activation of Steroid hormone	AR, AKR1C2, AKR1C4, CYP11B1, CYP17A1, CYP19A1, CYP21A2, CYP11B2, LHCGR, POR, STAR, SRD5A2,ESR1, MED12,HSD11B1, HSD11B2, HSDI7B3, MC2R, MRAP, NR3C1, NSDHL, PCSK1, PNPLA6, PPARG, PROP1, STK11
anti-Müllerian hormone secretion or action（PMDS）	AMH, AMHR2
synthesis or action of androgen	ANOS1, CHRM3, CLPP, DUSP6 FGF17, FGF8, FGFR1,FLRT3, HS6ST1, IL17RD, LHB, PROKR2, SEMA3E, SEMA3A, SPRY4, WDR11, INSL3, RXFP2, CYB5A, PROK2, HFE, HGF, RAF1
Syndromic disorders	ATRX, BBS1, BBS2, BBS4, BBS5, BBS7, BBS9, BBS10, BBS12, CDKN1C, CREBBP, CHD7, FGD1, ROR2, SOS1, HOXA13
others	A2ML1, ATR, AAAS, AARS2, AGPAT2, ALMS1, ARID1B, BCOR, BMPR1B, BRAF, BRWD3, BSCL2, CCDC28B, CCNQ, DLG1, DYNC2H1, EBP , ERCC6,ERCC8, FEZF1, GATA3, GLI3, GOPC, GPC6, H19, H6PD, HARS2, HDAC8, HFM1, HOXA5, HOXA7, HOXB5 HOXC8, HOXD13, HPRT1, ICK , IGSF1 , INSR , ITIH5 , KDM5C , KIF14 , LAMC1 , LARS2 , LEPR , MECP2, MID1, NAA10, NBAS, NNT, NOBOX, NOTCH2, NSMF, ORC1, OTX2, PBX1, PEX1, PEX6,PHF6, POF1B, P…
Note: Genes detected in this study are highlighted in red font.
